# Supplementary material for: Macroscopic quorum sensing sustains differentiating embryonic stem cells
Source: Nat Chem Biol. 2023 Jan 12;19(5):596–606. doi: 10.1038/s41589-022-01225-x (PMC10154202; doi:10.1038/s41589-022-01225-x)
Supplement: Supplementary file 3 — Genes of interest in the RNA-seq dataset. [file 41589_2022_1225_MOESM3_ESM.xlsx]

## Sheet: Table 1
List of genes for the blue data points in Supplementary Fig. 18A (RNA-Seq data), with corresponding fold-change in expression level and p-value.
Gene	Log2(fold-change)	p-value
Bok	1.09157	0.1064
Cox20	1.38637	0.1574
Tyw5	1.17282	0.19425
Etaa1os	1.58244	0.37195
Pnpt1	1.52877	0.1799
Car4	1.67277	0.012
Gm11627	2.31668	0.26375
Stxbp6	1.55994	5e-05
Serpinb6a	1.16974	0.01855
Gkap1	1.00019	0.07675
Adk	1.07555	0.0658
Pinx1	1.04569	0.0898
Ube2e1	1.03222	0.03605
Pigx	1.02157	0.04345
Mrpl39	1.1415	0.0484
Pdcd2	1.21544	0.022
Spink1	4.1405	0.17095
Gm561	1.06539	0.1671
Pfdn4	1.36002	0.0022
Gnas	1.07362	5e-05
Slmo2	1.02412	0.0097
Hspb11	1.16529	0.08135
Cmpk1	1.55966	0.1825
2610001J05Rik	1.33811	5e-05
U2af1l4	1.13127	0.2422
2610020H08Rik	1.19743	0.23115
Ctbp2	1.96493	0.0001
Coa6	1.41873	0.12165
Hmgn3	3.78941	0.2248

## Sheet: Table 2
List of genes for the red data points in Supplementary Fig. 18A (RNA-Seq data), with corresponding fold-change in expression level and p-value.
Gene	Log2(fold-change)	p-value
Rpl37a	-1.37733	5e-05
Pnkd	-1.71149	0.0013
Ivns1abp	-1.13694	5e-05
Tstd1	-1.0574	0.07585
Zfp451	-1.3233	0.00675
Rnf149	-1.07854	5e-05
1700019D03Rik	-1.01946	0.17055
Pgap1	-1.4525	5e-05
Tor3a	-1.13791	5e-05
Lbr	-1.05102	5e-05
Adat2	-1.69458	0.0269
Hsf2	-1.84791	0.00495
Gpx4	-1.35001	0.3671
Atp5d	-1.30378	0.32705
Ppp1r12a	-1.3795	0.0006
Gns	-2.26016	5e-05
Cd63	-1.11756	5e-05
Smpd2	-1.22232	0.00385
D10Jhu81e	-1.04153	0.00125
Polr2e	-1.5204	0.55485
Tbc1d15	-1.45521	5e-05
Mdm2	-1.37322	5e-05
Tbk1	-1.13088	0.0233
Upp1	-2.18015	5e-05
Ppp3r1	-1.20034	0.0092
Nhp2	-1.24425	5e-05
2810001G20Rik	-1.94583	0.1456
Tax1bp3	-1.45141	0.01185
Rab34	-1.50805	0.04835
Ddx52	-1.73189	5e-05
Coil	-1.24683	0.0026
Cbx1	-1.08242	5e-05
Gm1564	-1.01401	0.01175
Limk2	-1.10011	0.01455
Mtfp1	-1.02035	0.0259
Fignl1	-1.17267	0.01015
Atox1	-1.04832	5e-05
Tmem11	-1.10092	0.0001
Prpsap1	-1.29279	0.00095
Jmjd6	-1.04811	0.0001
Adi1	-1.18584	0.0757
Srp54a	-1.31027	0.0009
Mnat1	-1.18238	5e-05
Crip1	-1.22248	0.00055
Sec23a	-1.35651	5e-05
Rpl10l	-1.20402	0.07095
Nemf	-1.02529	0.0047
Gpx2	-3.56568	0.0092
Npc2	-1.24778	5e-05
0610007P14Rik	-1.90611	5e-05
Hsp90aa1	-1.17905	5e-05
Bphl	-1.0556	0.35135
Fars2	-1.12509	0.0189
Gadd45g	-1.10583	0.05635
Thoc3	-1.62096	0.2231
Zfp808	-2.66008	0.2502
Mrpl36	-1.36954	0.0316
Glrx	-1.76436	0.07605
Cenpk	-1.74365	0.00275
Ccno	-1.51868	0.02595
Hiatl1	-1.0543	0.0011
Ddx4	-1.06881	0.14635
Fam208a	-1.52614	0.0011
Mrpl57	-1.22796	0.00475
Pcca	-2.15088	0.006
Gm3636	-1.54972	0.08885
Smim4	-1.4051	0.02525
Ccnb1ip1	-1.6128	0.01065
Gm5801	-1.2996	0.00055
Pspc1	-1.27323	5e-05
Fdft1	-1.03268	5e-05
Tdh	-1.29718	5e-05
Esco2	-1.68409	5e-05
Ephx2	-2.09372	5e-05
R3hcc1	-1.16068	0.0449
Mzt1	-1.41757	0.0131
Rad1	-1.6015	5e-05
Dcaf13	-1.47849	5e-05
Fam118a	-1.14339	0.09375
Spats2	-1.00204	0.08065
AW549877	-2.07174	0.03455
Dnajc21	-1.17477	0.00045
2022-03-06	-1.2381	5e-05
Ddx17	-1.02254	5e-05
Pmm1	-1.53435	5e-05
Cenpm	-1.10462	0.03365
Smagp	-1.06893	0.02215
Dgcr6	-1.11311	0.00255
Rpl24	-1.00712	5e-05
Cggbp1	-1.1077	0.00495
Wrb	-1.06697	0.0064
Fopnl	-1.29564	0.0012
Etv5	-1.0622	5e-05
Poglut1	-1.34013	0.00055
Zfp654	-1.9877	0.1042
Mpc1	-1.35964	0.33175
Zfp229	-2.49112	0.0842
Fkbpl	-1.57866	0.1144
Mea1	-1.53338	0.01595
Cebpzos	-1.68371	0.03665
4930470H14Rik	-1.44293	0.00135
Mrpl18	-1.15549	5e-05
Fam173a	-1.44368	0.06435
Arhgdig	-1.7221	0.05125
Glo1	-1.06169	0.00445
Dazl	-3.65816	0.1602
Lonp1	-1.45747	5e-05
Cul2	-1.17438	0.00185
Wac	-1.26251	0.00015
Rbbp8	-1.49787	0.0228
Fbxo15	-2.62932	0.00785
Epc1	-1.19335	0.10325
Usp14	-1.00045	0.0056
Pla2g16	-1.12398	0.0025
Tmem258	-1.37515	5e-05
Uhrf2	-1.3489	5e-05
Kif20b	-1.4972	5e-05
Pdcd4	-1.51727	0.02845
Fxn	-1.31131	0.0019
Pdlim1	-1.31413	0.0002
Phyh	-2.05146	0.091
Epc2	-1.37247	5e-05
2022-03-07	-1.09152	0.0028
Pdk1	-1.27988	0.00755
Mtx2	-1.03571	0.0033
Mtch2	-1.19544	5e-05
Cstf3	-1.52174	0.1004
Kif18a	-1.61537	0.0001
Slc20a1	-1.06499	0.00135
Gm14139	-2.032	0.0866
Cstf1	-1.48589	5e-05
Lsm14b	-1.45866	5e-05
Hacd1	-1.20575	0.05535
Rab14	-1.04251	0.0003
Rc3h2	-1.09685	5e-05
Ccdc173	-2.64477	0.2513
Cyct	-1.77898	0.11895
Pdrg1	-1.14277	0.0069
Prkci	-1.03796	5e-05
Jade1	-1.11441	5e-05
Proser1	-1.3994	5e-05
Alg5	-1.51226	0.0856
Rnf115	-1.25107	0.00025
Nras	-1.11435	5e-05
1810037I17Rik	-1.03193	5e-05
Ppa2	-1.55899	0.01755
Gtf2b	-1.39236	0.00225
Ccna2	-1.35294	5e-05
Ssr3	-1.05867	0.00035
Tsacc	-1.33169	0.26305
Tars2	-1.16251	0.0015
Gstm2	-1.83048	0.02395
Ostc	-1.01331	0.0006
Pkn2	-1.07047	0.0046
Fam73a	-1.37786	0.00085
Pnisr	-1.11724	5e-05
Dnajc25	-1.09891	0.09785
Mtap	-1.0095	0.0011
Pgm2	-1.02975	0.01245
Gnl2	-1.55443	5e-05
Meaf6	-1.85736	5e-05
Mrps15	-1.1471	0.0115
Stmn1	-1.0208	5e-05
Gm13051	-1.35187	5e-05
Gm13154	-1.23114	0.02745
Dnajc11	-1.0728	0.0009
Ccnl2	-1.12367	0.0092
Osgin2	-1.12026	0.1442
Smim8	-1.08142	0.2892
Zfp292	-1.07923	0.0002
Topors	-1.1424	5e-05
Ptgr1	-1.59728	5e-05
Elavl2	-1.09429	0.0025
Atp6v0b	-1.04826	0.00015
Sh3bgrl3	-1.17592	0.00975
Pnrc2	-1.35079	0.01635
Pdpn	-1.0251	0.00035
Gm13157	-1.16001	0.09105
Tprgl	-1.07296	0.00015
Tmem60	-1.03681	0.0797
Nub1	-1.02212	0.0066
Grpel1	-1.23585	5e-05
Rufy3	-1.97243	0.09945
Mtf2	-1.09579	5e-05
Ccdc18	-1.85267	0.0237
Sppl3	-1.00389	0.00035
Pla2g1b	-1.03537	0.2389
Rbm48	-1.2513	0.0079
Tyms	-1.43992	5e-05
Uba6	-1.11211	0.03915
Grsf1	-1.00659	0.0016
Fam69a	-1.36902	0.4758
Pxmp2	-1.44084	0.1175
2610524H06Rik	-1.17222	0.00235
Srrt	-1.17641	5e-05
Pdgfa	-1.38862	0.00055
Ubl3	-1.04479	0.00315
1810058I24Rik	-1.15658	0.0037
Gars	-1.09412	5e-05
Zfp638	-1.14733	5e-05
Dppa3	-2.22901	0.1462
1190002F15Rik	-1.19179	0.06785
Stk38l	-1.02679	0.0054
Slc25a13	-1.19266	0.0004
Nt5c3	-1.2168	0.0027
Grcc10	-1.34495	5e-05
Ldhb	-1.40797	5e-05
Ap2s1	-1.06207	0.18045
Zfp428	-1.336	0.00185
Cox7a1	-1.1418	0.25495
EU599041	-1.14906	0.10315
Bcat2	-1.39571	5e-05
Bag3	-1.00489	0.0007
Tssc4	-1.61288	0.0078
Tnnt1	-1.44208	0.0583
Apoe	-1.15491	5e-05
Pafah1b3	-1.43482	0.00035
Mia	-1.51817	0.0153
Mrps12	-1.06373	0.17195
Gm5595	-1.1256	0.0179
Snhg14	-1.08455	0.0025
Nmb	-1.0876	0.17335
Aamdc	-1.26682	0.09205
Knop1	-1.14687	5e-05
Sephs2	-1.10922	0.0033
Ikzf5	-1.34251	0.0006
Ifitm2	-1.25269	0.03545
Nr2c2ap	-1.14802	0.00405
Klf2	-2.81	0.0109
Mt2	-1.13606	5e-05
Tmem208	-1.15847	0.006
Dus2	-1.02959	0.06245
Rab4a	-1.39241	0.05565
Ddhd2	-1.34492	0.00145
Zfp42	-1.09321	0.0006
Clcn3	-1.33577	5e-05
Nqo1	-1.68256	0.04365
Pigyl	-1.77115	0.14405
Thyn1	-1.30224	0.0962
Slc35f2	-1.04112	5e-05
Fbxo22	-1.23014	0.0001
Mns1	-1.36451	0.20165
Msl2	-1.50176	0.00975
Twf2	-1.18362	0.00335
Acvr2b	-1.26708	0.0024
Kif15	-1.4334	0.0001
Aplp2	-1.06493	5e-05
Polr2m	-1.07654	5e-05
Tmem158	-1.24013	0.06185
Timm17b	-1.22879	0.0012
Rhox13	-2.50472	0.023
Fmr1	-1.16006	0.0018
Fmr1nb	-1.19771	0.0001
Trap1a	-1.69977	5e-05
Alg13	-1.27637	0.0008
2210013O21Rik	-1.13336	0.1217
Glod5	-2.17807	0.25255
Pnma5	-1.20178	0.00245
Eif2s3x	-1.27266	5e-05
Chm	-1.03837	0.14315
Erdr1	-1.75644	5e-05
Ddx3y	-1.29252	0.0016
